# Supplementary material for: Improving Aqueous Solubility and In Vitro Pharmacokinetic Properties of the 3-Nitroimidazo[1,2-a]pyridine Antileishmanial Pharmacophore
Source: Pharmaceuticals (Basel). 2022 Aug 13;15(8):998. doi: 10.3390/ph15080998 (PMC9415646; doi:10.3390/ph15080998)
Supplement: Supplementary file 1 [file pharmaceuticals-15-00998-s001.zip]

Archive with 1 entries (1 files):
- pharmaceuticals-1848870-supplementary.pdf
